# Supplementary material for: Divergent wiring of repressive and active chromatin interactions between mouse embryonic and trophoblast lineages
Source: Nat Commun. 2018 Oct 10;9:4189. doi: 10.1038/s41467-018-06666-4 (PMC6180096; doi:10.1038/s41467-018-06666-4)
Supplement: Supplementary file 4 — Supplementary Data 1 [file 41467_2018_6666_MOESM4_ESM.xlsx]

## Sheet: Sheet1
ID	Experiment	Sample	Target	Accession	Source	Raw/processed
1	ChIP-seq	ESC	H3K27ac	GEO: GSM1000099	ENCODE	raw
2	ChIP-seq	ESC	H3K4me3	GEO: GSM769008	ENCODE	raw
3	ChIP-seq	ESC	H3K9me3	GEO: GSM1000147	ENCODE	raw
4	ChIP-seq	ESC	H3K4me1	GEO: GSM769009	ENCODE	raw
5	ChIP-seq	ESC	H3K27me3	GEO: GSM1000089	ENCODE	raw
6	ChIP-seq	ESC	Input (ID 1-5)	GEO: GSM769010	ENCODE	raw
7	ChIP-seq	ESC	CTCF	GEO: GSM918748	ENCODE	raw
8	ChIP-seq	ESC	Input (ID 7)	GEO: GSM918754	ENCODE	raw
9	ChIP-seq	ESC	TET1	GEO: GSM611192	PMID: 21490601	raw
10	ChIP-seq	Ring1A KO ESC	RING1B	GEO: GSM1341939,GSM1341940	PMID: 24856970	raw
11	ChIP-seq	Ring1A/B KO ESC	RING1B	GEO: GSM1341941,GSM1341942	PMID: 24856970	raw
12	ChIP-seq	Ring1A KO ESC	SUZ12	GEO: GSM1341943,GSM1341944	PMID: 24856970	raw
13	ChIP-seq	Ring1A/B KO ESC	SUZ12	GEO: GSM1341945,GSM1341946	PMID: 24856970	raw
14	ChIP-seq	Ring1A KO ESC	EZH2	GEO: GSM1341947,GSM1341948	PMID: 24856970	raw
15	ChIP-seq	Ring1A/B KO ESC	EZH2	GEO: GSM1341949,GSM1341950	PMID: 24856970	raw
16	ChIP-seq	Ring1A KO ESC	H3K27me3	GEO: GSM1341951,GSM1341952	PMID: 24856970	raw
17	ChIP-seq	Ring1A/B KO ESC	H3K27me3	GEO: GSM1341953,GSM1341954	PMID: 24856970	raw
18	ChIP-seq	Ring1A KO ESC	Input (ID 10-17)	GEO: GSM1341937,GSM1341938	PMID: 24856970	raw
19	ChIP-seq	TSC	H3K27ac	GEO: GSM1035380,GSM1035381	PMID: 23396136	raw
20	ChIP-seq	TSC	H3K4me3	GEO: GSM1035382	PMID: 23396136	raw
21	ChIP-seq	TSC	H3K9me3	GEO: GSM1035383,GSM1035384	PMID: 23396136	raw
22	ChIP-seq	TSC	H3K4me1	GEO: GSM1035385	PMID: 23396136	raw
23	ChIP-seq	TSC	H3K27me3	GEO: GSM1035386,GSM1035387	PMID: 23396136	raw
24	ChIP-seq	TSC	EOMES	GEO: GSM1035388,GSM1035389	PMID: 23396136	raw
25	ChIP-seq	TSC	ELF5	GEO: GSM1035390,GSM1035391	PMID: 23396136	raw
26	ChIP-seq	TSC	CDX2	GEO: GSM1035392	PMID: 23396136	raw
27	ChIP-seq	TSC	Input (ID 19-26)	GEO: GSM1035393,GSM1035394	PMID: 23396136	raw
28	ChIP-seq	TSC	ESRRB	ENA: ERR883853,ERR883861,ERR883862,ERR883867,ERR883870	PMID: 26206133	raw
29	ChIP-seq	TSC	IgG (ID 28)	ENA: ERR883866,ERR883871	PMID: 26206133	raw
30	ChIP-seq	TSC	NR0B1	ENA: ERR883865	PMID: 26206133	raw
31	ChIP-seq	TSC	LSD1	ENA: ERR883873	PMID: 26206133	raw
32	ChIP-seq	TSC	IgG (ID 30-31)	ENA: ERR883869	PMID: 26206133	raw
33	ChIP-seq	TSC	TFAP2C	ENA: SRR2913350	PMID: 26584622	raw
34	ChIP-seq	TSC	Input (ID 33)	ENA: SRR2913307	PMID: 26584622	raw
35	ChIP-seq	TSC	SOX2	GEO: GSM1246725	PMID: 24120664	raw
36	ChIP-seq	TSC	Input (ID 35)	GEO: GSM1246727	PMID: 24120664	raw
37	ChIP-seq	TSC	CTCF	GEO: GSM967658	PMID: 23178118	raw
38	ChIP-seq	TSC	TET1	GEO: GSE109545	PMID: 29576538	raw
39	ChIP-seq	TSC	Input (ID 38)	GEO: GSE109545	PMID: 29576538	raw
40	MeDIP	ESC	5mC	ENA: ERR309958	PMID: 23034951	raw
41	MeDIP	TSC	5mC	ENA: ERR309953	PMID: 23034951	raw
42	Dnase-seq	TSC	-	GEO: GSM967653	PMID: 23178118	raw
43	RNA-seq	ESC	-	GEO: GSM1520409	PMID: 25423963	raw
44	RNA-seq	TSC	-	GEO: GSM1520415	PMID: 25423963	raw
45	RNA-seq	Ring1A KO ESC	-	ArrayExpress: E-MTAB-3125	PMID: 24856970	processed
46	RNA-seq	Ring1A/B KO ESC	-	ArrayExpress: E-MTAB-3125	PMID: 24856970	processed
47	RNA-seq	TSC diff. D0	-	ENA: SRR2895339,SRR2895340,SRR2895341,SRR2895342,SRR2895317	PMID: 26584622	raw
48	RNA-seq	TSC diff. D1	-	ENA: SRR2895318,SRR2895319,SRR2895320	PMID: 26584622	raw
49	RNA-seq	TSC diff. D3	-	ENA: SRR2895321,SRR2895322,SRR2895323	PMID: 26584622	raw
50	RNA-seq	TSC shScr	-	ENA: ERR883855,ERR883859,ERR883874	PMID: 26206133	raw
51	RNA-seq	TSC shEsrrb	-	ENA: ERR883879,ERR883864,ERR883887,ERR883885	PMID: 26206133	raw
52	RNA-seq	TSC shScr	-	ENA: SRR2895335	PMID: 26584622	raw
53	RNA-seq	TSC shElf5	-	ENA: SRR2895324,SRR2895325	PMID: 26584622	raw
54	RNA-seq	TSC TET1 WT	-	GEO: GSE109545	PMID: 29576538	raw
55	RNA-seq	TSC TET1 KO	-	GEO: GSE109545	PMID: 29576538	raw
56	PCHi-C	Monocytes	-	EGA: EGAS00001001911	PMID: 27863249	processed (https://osf.io/u8tzp)
57	PCHi-C	Macrophages M0	-	EGA: EGAS00001001911	PMID: 27863249	processed (https://osf.io/u8tzp)
58	PCHi-C	Macrophages M1	-	EGA: EGAS00001001911	PMID: 27863249	processed (https://osf.io/u8tzp)
59	PCHi-C	Macrophages M2	-	EGA: EGAS00001001911	PMID: 27863249	processed (https://osf.io/u8tzp)
60	PCHi-C	Neutrophils	-	EGA: EGAS00001001911	PMID: 27863249	processed (https://osf.io/u8tzp)
61	PCHi-C	Megakaryocytes	-	EGA: EGAS00001001911	PMID: 27863249	processed (https://osf.io/u8tzp)
62	PCHi-C	Endothelial precursors	-	EGA: EGAS00001001911	PMID: 27863249	processed (https://osf.io/u8tzp)
63	PCHi-C	Erythroblasts	-	EGA: EGAS00001001911	PMID: 27863249	processed (https://osf.io/u8tzp)
64	PCHi-C	Fetal thymus	-	EGA: EGAS00001001911	PMID: 27863249	processed (https://osf.io/u8tzp)
65	PCHi-C	Naïve CD4+ T cells	-	EGA: EGAS00001001911	PMID: 27863249	processed (https://osf.io/u8tzp)
66	PCHi-C	Total CD4+ T cells	-	EGA: EGAS00001001911	PMID: 27863249	processed (https://osf.io/u8tzp)
67	PCHi-C	Activated CD4+ T cells	-	EGA: EGAS00001001911	PMID: 27863249	processed (https://osf.io/u8tzp)
68	PCHi-C	Non-activ. CD4+ T cells	-	EGA: EGAS00001001911	PMID: 27863249	processed (https://osf.io/u8tzp)
69	PCHi-C	Naïve CD8+ T cells	-	EGA: EGAS00001001911	PMID: 27863249	processed (https://osf.io/u8tzp)
70	PCHi-C	Total CD8+ T cells	-	EGA: EGAS00001001911	PMID: 27863249	processed (https://osf.io/u8tzp)
71	PCHi-C	Naïve B cells	-	EGA: EGAS00001001911	PMID: 27863249	processed (https://osf.io/u8tzp)
72	PCHi-C	Total B cells	-	EGA: EGAS00001001911	PMID: 27863249	processed (https://osf.io/u8tzp)
73	PCHi-C	Ring1A KO ESC	-	ArrayExpress: E-MTAB-3109	PMID: 26323060	processed
74	PCHi-C	Ring1A/B KO ESC	-	ArrayExpress: E-MTAB-3109	PMID: 26323060	processed
75	Hi-C	ESC	-	GEO: GSM2533818,GSM2533819,GSM2533820,GSM2533821	PMID: 29053968	processed
